# Supplementary material for: Updates on the distribution and diversity of sand flies (Diptera: Psychodidae) in Romania
Source: Parasit Vectors. 2019 May 20;12:247. doi: 10.1186/s13071-019-3507-7 (PMC6528238; doi:10.1186/s13071-019-3507-7)
Supplement: Supplementary file 1 — Additional file 1: Table S1. Sampling information, site codes and trapped sand flies in Romania (2013–2015; 2016–2018). [file 13071_2019_3507_MOESM1_ESM.xlsx]

## Sheet: Sheet1
Additional file 1: Table S1. Sampling information, site codes and trapped sand flies in Romania (2013-2015; 2016-2018)
County	Locality	Site code	Date	Latitude	Longitude	Altitute (m)	Number of traps/night	Captured sandlfies	Total males	Total females	Trap Type	Trap location	P. neglectus						P. perfiliewi						P. balcanicus						P. sergenti s.l.						P. papatasi						Animals present at the trapping site	Additional data
													Male	Female	Blood fed females	Unfed females	Gravid	Non-gravid	Male	Female	Blood fed females	Unfed females	Gravid	Non-gravid	Male	Female	Blood fed females	Unfed females	Gravid	Non-gravid	Male	Female	Blood fed females	Unfed females	Gravid	Non-gravid	Male	Female	Blood fed females	Unfed females	Gravid	Non-gravid
Tulcea	Babadag	RO-BAB1	2013-07-09	44.8675	28.6896	75	1	0	0	0	CDC	outdoor	0	0	0	0	0	0	0	0	0	0	0	0	0	0	0	0	0	0	0	0	0	0	0	0	0	0	0	0	0	0	ostrich, ducks, deer	minizoo 'Doi Iepurasi'
Tulcea	Enisala	RO-ENI1	2013-07-10	44.8806	28.7527	103	1	0	0	0	CDC	indoor	0	0	0	0	0	0	0	0	0	0	0	0	0	0	0	0	0	0	0	0	0	0	0	0	0	0	0	0	0	0	sheep, dogs	sheep farm
Tulcea	Visterna	RO-VIS1	2013-07-10	44.8606	28.7701	139	1	0	0	0	CDC	indoor	0	0	0	0	0	0	0	0	0	0	0	0	0	0	0	0	0	0	0	0	0	0	0	0	0	0	0	0	0	0	poultry, pigs, cows	no additional data
Mehedinti	Eibenthal	RO-EIB1	2013-07-12	44.5447	22.1572	442	3	6	0	6	CDC	indoor	0	6	4	2	0	6	0	0	0	0	0	0	0	0	0	0	0	0	0	0	0	0	0	0	0	0	0	0	0	0	poultry	plain, villages/ animal shelter, agriculture, no wind
Mehedinti	Eibenthal	RO-EIB2	2013-07-12	44.5441	22.157	430	2	8	3	5	CDC	indoor	3	5	1	4	0	5	0	0	0	0	0	0	0	0	0	0	0	0	0	0	0	0	0	0	0	0	0	0	0	0	dog	plain, agricultural, villages (human&animal population), animal shelter
Mehedinti	Eibenthal	RO-EIB3	2013-07-12	44.5439	22.157	411	3	2	0	2	CDC	indoor	0	2	0	2	0	2	0	0	0	0	0	0	0	0	0	0	0	0	0	0	0	0	0	0	0	0	0	0	0	0	poultry	plain, villages/ animal shelter, agriculture, no wind
Mehedinti	Eibenthal	RO-EIB4	2013-07-13	44.5439	22.1563	406	2	17	4	13	CDC	indoor	4	13	2	11	0	13	0	0	0	0	0	0	0	0	0	0	0	0	0	0	0	0	0	0	0	0	0	0	0	0	dog, poultry, cow	hill, villages/ animal shelter, agriculture, light wind
Mehedinti	Eibenthal	RO-EIB5	2013-07-13	44.5442	22.1559	414	2	34	4	30	CDC + aspirator	indoor	4	30	4	26	0	30	0	0	0	0	0	0	0	0	0	0	0	0	0	0	0	0	0	0	0	0	0	0	0	0	dog, poultry, cow, pig	hill, villages/ animal shelter, agriculture, no wind
Mehedinti	Eibenthal	RO-EIB6	2013-07-13	44.5441	22.1552	415	4	78	11	67	CDC	indoor	11	67	4	63	0	67	0	0	0	0	0	0	0	0	0	0	0	0	0	0	0	0	0	0	0	0	0	0	0	0	dog, poultry, cow, pig, horse	hill, villages/ animal shelter, agriculture, no wind
Mehedinti	Baia Noua	RO-BAI1	2013-07-14	44.5533	22.128	485	1	18	0	18	CDC	indoor	0	18	18	0	0	18	0	0	0	0	0	0	0	0	0	0	0	0	0	0	0	0	0	0	0	0	0	0	0	0	poultry	plain, villages/ animal shelter, agriculture, no wind
Mehedinti	Eibenthal	RO-EIB7	2014-07-07	44.5447	22.1572	442	3	9	2	7	CDC	indoor	2	7	3	4	0	7	0	0	0	0	0	0	0	0	0	0	0	0	0	0	0	0	0	0	0	0	0	0	0	0	poultry, pigs, cows	no additional data
Mehedinti	Eibenthal	RO-EIB8	2014-07-07	44.5441	22.157	430	2	4	0	4	CDC	indoor	0	4	1	3	0	4	0	0	0	0	0	0	0	0	0	0	0	0	0	0	0	0	0	0	0	0	0	0	0	0	poultry, pigs, cows	no additional data
Mehedinti	Eibenthal	RO-EIB9	2014-07-07	44.5439	22.157	411	3	28	8	20	CDC	indoor	8	20	5	15	0	20	0	0	0	0	0	0	0	0	0	0	0	0	0	0	0	0	0	0	0	0	0	0	0	0	poultry, pigs, cows	no additional data
Caras Severin	Ravensca	RO-RAV1	2014-07-08	44.7734	21.9134	645	1	0	0	0	CDC	indoor	0	0	0	0	0	0	0	0	0	0	0	0	0	0	0	0	0	0	0	0	0	0	0	0	0	0	0	0	0	0	poultry, pigs, cows	no additional data
Valcea	Babeni	RO-BABN1	2014-07-10	44.9704	24.2353	209	1	0	0	0	CDC	indoor	0	0	0	0	0	0	0	0	0	0	0	0	0	0	0	0	0	0	0	0	0	0	0	0	0	0	0	0	0	0	poultry, cattle	no additional data
Valcea	Francesti	RO-FRA1	2014-07-10	44.9863	24.2066	229	1	0	0	0	CDC	indoor	0	0	0	0	0	0	0	0	0	0	0	0	0	0	0	0	0	0	0	0	0	0	0	0	0	0	0	0	0	0	sheep	barns with and without animals
Valcea	Goranu	RO-GOR1	2014-07-10	45.1128	24.3962	268	1	0	0	0	CDC	indoor	0	0	0	0	0	0	0	0	0	0	0	0	0	0	0	0	0	0	0	0	0	0	0	0	0	0	0	0	0	0	dogs, poultry, pigs, cattle	case of canL
Valcea	Vladesti	RO-VLA1	2014-07-10	45.1196	24.3043	329	1	0	0	0	CDC	outdoor	0	0	0	0	0	0	0	0	0	0	0	0	0	0	0	0	0	0	0	0	0	0	0	0	0	0	0	0	0	0	dogs	garden of a local veterinarian
Mehedinti	Dedovita	RO-DED1	2016-07-20	44.6301	22.7322	99	2	0	0	0	CDC	indoor	0	0	0	0	0	0	0	0	0	0	0	0	0	0	0	0	0	0	0	0	0	0	0	0	0	0	0	0	0	0	dog, poultry	hill, villages/ animal shelter, agriculture, no wind
Mehedinti	Dedovita	RO-DED2	2016-07-20	44.6287	22.7309	87	2	0	0	0	CDC	indoor	0	0	0	0	0	0	0	0	0	0	0	0	0	0	0	0	0	0	0	0	0	0	0	0	0	0	0	0	0	0	dog, poultry, cow	hill, villages/ animal shelter, agriculture, no wind
Mehedinti	Dedovita	RO-DED3	2016-07-20	44.6287	22.7327	98	1	0	0	0	CDC	outdoor	0	0	0	0	0	0	0	0	0	0	0	0	0	0	0	0	0	0	0	0	0	0	0	0	0	0	0	0	0	0	dog, poultry, cow, pig, goat, cats	hill, villages/ animal shelter, agriculture, no wind
Mehedinti	Zegaia	RO-ZEG1	2016-07-20	44.6298	22.8287	284	2	0	0	0	CDC	outdoor	0	0	0	0	0	0	0	0	0	0	0	0	0	0	0	0	0	0	0	0	0	0	0	0	0	0	0	0	0	0	dog, poultry	hill, villages/ animal shelter, agriculture, no wind
Mehedinti	Zegaia	RO-ZEG2	2016-07-20	44.6296	22.8285	288	2	0	0	0	CDC	outdoor	0	0	0	0	0	0	0	0	0	0	0	0	0	0	0	0	0	0	0	0	0	0	0	0	0	0	0	0	0	0	dog, poultry, cow, ducks, pigeons	hill, villages/ animal shelter, agriculture, no wind
Mehedinti	Balota	RO-BAL1	2016-07-20	44.618	22.8126	328	1	0	0	0	CDC	outdoor	0	0	0	0	0	0	0	0	0	0	0	0	0	0	0	0	0	0	0	0	0	0	0	0	0	0	0	0	0	0	dog, poultry, cats	hill, villages/ animal shelter, agriculture, no wind
Mehedinti	Hurducesti	RO-HUR1	2016-07-21	44.604	23.1517	141	1	0	0	0	CDC	indoor	0	0	0	0	0	0	0	0	0	0	0	0	0	0	0	0	0	0	0	0	0	0	0	0	0	0	0	0	0	0	rodents, dog, poultry, sheep, goat, cow, pig, horse, cats	hill, villages/ animal shelter, agriculture, no wind
Mehedinti	Comanda	RO-COM1	2016-07-21	44.6443	23.1712	146	1	0	0	0	CDC	indoor	0	0	0	0	0	0	0	0	0	0	0	0	0	0	0	0	0	0	0	0	0	0	0	0	0	0	0	0	0	0	dog, cow, pig	hill, villages/ animal shelter, agriculture, no wind
Mehedinti	Livezi (MH)	RO-LIVZ1	2016-07-21	44.7824	22.9244	197	2	0	0	0	CDC	indoor	0	0	0	0	0	0	0	0	0	0	0	0	0	0	0	0	0	0	0	0	0	0	0	0	0	0	0	0	0	0	dog, cow, wild birds	hill, villages/ animal shelter, agriculture, no wind
Mehedinti	Livezi (MH)	RO-LIVZ2	2016-07-21	44.7824	22.9244	197	2	0	0	0	CDC	indoor	0	0	0	0	0	0	0	0	0	0	0	0	0	0	0	0	0	0	0	0	0	0	0	0	0	0	0	0	0	0	dog, cow, wild birds	hill, villages/ animal shelter, agriculture, no wind
Mehedinti	Ciovarnasani	RO-CIO1	2016-07-21	44.7519	22.8753	207	1	0	0	0	CDC	indoor	0	0	0	0	0	0	0	0	0	0	0	0	0	0	0	0	0	0	0	0	0	0	0	0	0	0	0	0	0	0	dog, poultry	hill, villages/ animal shelter, agriculture, no wind
Mehedinti	Prunisor	RO-PRU1	2016-07-21	44.6037	22.9347	229	3	0	0	0	CDC	indoor	0	0	0	0	0	0	0	0	0	0	0	0	0	0	0	0	0	0	0	0	0	0	0	0	0	0	0	0	0	0	dog, poultry, sheep, goat, cow, pig	hill, villages/ animal shelter, agriculture, light wind
Mehedinti	Prunisor	RO-PRU2	2016-07-21	44.6078	22.9122	236	3	0	0	0	CDC	indoor	0	0	0	0	0	0	0	0	0	0	0	0	0	0	0	0	0	0	0	0	0	0	0	0	0	0	0	0	0	0	sheep, goat	hill, villages/ animal shelter, agriculture, strong wind
Mehedinti	Vinju Mare	RO-VIN1	2016-07-22	44.425	22.8636	99	1	0	0	0	CDC	outdoor	0	0	0	0	0	0	0	0	0	0	0	0	0	0	0	0	0	0	0	0	0	0	0	0	0	0	0	0	0	0	poultry	plain, villages/ animal shelter, agriculture, no wind
Mehedinti	Vinju Mare	RO-VIN2	2016-07-22	44.421	22.8632	107	1	0	0	0	CDC	outdoor	0	0	0	0	0	0	0	0	0	0	0	0	0	0	0	0	0	0	0	0	0	0	0	0	0	0	0	0	0	0	poultry, cow, pig	hill, villages/ animal shelter, agriculture, no wind
Mehedinti	Rogova	RO-ROG1	2016-07-22	44.475	22.8136	113	2	0	0	0	CDC	indoor	0	0	0	0	0	0	0	0	0	0	0	0	0	0	0	0	0	0	0	0	0	0	0	0	0	0	0	0	0	0	goat, cow, horse	hill, villages/ animal shelter, agriculture, no wind
Mehedinti	Rogova	RO-ROG2	2016-07-22	44.475	22.8137	108	2	0	0	0	CDC	indoor	0	0	0	0	0	0	0	0	0	0	0	0	0	0	0	0	0	0	0	0	0	0	0	0	0	0	0	0	0	0	dog, poultry, cow, pig	hill, villages/ animal shelter, agriculture, no wind
Mehedinti	Eselnita	RO-ESE1	2016-07-23	44.6853	22.3448	100	1	0	0	0	CDC	indoor	0	0	0	0	0	0	0	0	0	0	0	0	0	0	0	0	0	0	0	0	0	0	0	0	0	0	0	0	0	0	dog, poultry, pig	hill, villages/ animal shelter, agriculture, no wind
Mehedinti	Poiana Stelei	RO-STE1	2016-07-23	44.7296	22.3795	158	2	0	0	0	CDC	indoor	0	0	0	0	0	0	0	0	0	0	0	0	0	0	0	0	0	0	0	0	0	0	0	0	0	0	0	0	0	0	poultry, goat, pig	hill, villages/ animal shelter, agriculture, no wind
Mehedinti	Poiana Stelei	RO-STE2	2016-07-23	44.7291	22.3806	159	2	0	0	0	CDC	outdoor	0	0	0	0	0	0	0	0	0	0	0	0	0	0	0	0	0	0	0	0	0	0	0	0	0	0	0	0	0	0	dog, poultry	hill, villages/ animal shelter, agriculture, no wind
Mehedinti	Gura Vaii	RO-GUR1	2016-07-23	44.6676	22.5596	65	3	1	0	1	CDC	outdoor	0	1	0	1	1	0	0	0	0	0	0	0	0	0	0	0	0	0	0	0	0	0	0	0	0	0	0	0	0	0	no animals	wall of outdoor toilet
Mehedinti	Gura Vaii	RO-GUR2	2016-07-23	44.6669	22.3607	86	3	1	0	1	CDC	outdoor	0	1	0	1	1	0	0	0	0	0	0	0	0	0	0	0	0	0	0	0	0	0	0	0	0	0	0	0	0	0	cows, horses	no additional data
Mehedinti	Gura Vaii	RO-GUR3	2016-07-23	44.6669	22.5609	96	3	7	0	7	CDC	outdoor	0	3	0	3	1	2	0	1	0	1	0	1	0	1	0	0	0	1	0	1	0	0	1	0	0	1	0	0	0	1	poultry, pigs, cows	no additional data
Iasi	Zaboloteni	RO-ZAB1	2016-08-09	47.4733	27.5103	41	2	0	0	0	CDC	indoor	0	0	0	0	0	0	0	0	0	0	0	0	0	0	0	0	0	0	0	0	0	0	0	0	0	0	0	0	0	0	dog, sheep, goat	plain, villages/ animal shelter, agriculture, no wind
Iasi	Zaboloteni	RO-ZAB2	2016-08-09	47.4761	27.4961	45	2	0	0	0	CDC	indoor	0	0	0	0	0	0	0	0	0	0	0	0	0	0	0	0	0	0	0	0	0	0	0	0	0	0	0	0	0	0	dog, poultry, goat	plain, villages/ animal shelter, agriculture, no wind
Botosani	Badarai	RO-BAD1	2016-08-09	47.5936	27.3752	63	1	0	0	0	CDC	indoor	0	0	0	0	0	0	0	0	0	0	0	0	0	0	0	0	0	0	0	0	0	0	0	0	0	0	0	0	0	0	dog, poultry	plain, villages/ animal shelter, agriculture, no wind
Botosani	Romanesti	RO-ROM1	2016-08-09	47.7408	27.2394	63	1	0	0	0	CDC	indoor	0	0	0	0	0	0	0	0	0	0	0	0	0	0	0	0	0	0	0	0	0	0	0	0	0	0	0	0	0	0	dog, poultry, cow, horse	plain, villages/ animal shelter, agriculture, no wind
Iasi	Trifesti	RO-TRI1	2016-08-09	47.4493	27.4867	65	1	0	0	0	CDC	outdoor	0	0	0	0	0	0	0	0	0	0	0	0	0	0	0	0	0	0	0	0	0	0	0	0	0	0	0	0	0	0	dog, poultry, ducks	plain, villages/ animal shelter, agriculture, no wind
Botosani	Bobulesti	RO-BOB 1	2016-08-09	47.7447	27.2339	68	1	0	0	0	CDC	outdoor	0	0	0	0	0	0	0	0	0	0	0	0	0	0	0	0	0	0	0	0	0	0	0	0	0	0	0	0	0	0	dog, poultry, pig	plain, villages/ animal shelter, agriculture, no wind
Botosani	Santa Mare	RO-SAN1	2016-08-09	47.6039	27.3569	114	1	0	0	0	CDC	outdoor	0	0	0	0	0	0	0	0	0	0	0	0	0	0	0	0	0	0	0	0	0	0	0	0	0	0	0	0	0	0	dog, poultry, pig, horse	hill, villages/ animal shelter, agriculture, no wind
Botosani	Mitoc	LO-MIT1	2016-08-10	48.0898	27.0138	108	1	0	0	0	CDC	outdoor	0	0	0	0	0	0	0	0	0	0	0	0	0	0	0	0	0	0	0	0	0	0	0	0	0	0	0	0	0	0	dog, poultry, goat	hill, villages/ animal shelter, agriculture, no wind
Iasi	Liveni	RO-LIVN1	2016-08-10	48.0529	27.0666	110	2	0	0	0	CDC	outdoor	0	0	0	0	0	0	0	0	0	0	0	0	0	0	0	0	0	0	0	0	0	0	0	0	0	0	0	0	0	0	dog, poultry, pig, horse, cats	hill, villages/ animal shelter, agriculture, no wind
Iasi	Liveni	RO-LIVN2	2016-08-10	48.0529	27.0666	91	2	0	0	0	CDC	outdoor	0	0	0	0	0	0	0	0	0	0	0	0	0	0	0	0	0	0	0	0	0	0	0	0	0	0	0	0	0	0	dog, pig, horse	hill, villages/ animal shelter, agriculture, no wind
Botosani	Radauti Prut	RO-RAD1	2016-08-10	48.2338	26.8143	122	1	0	0	0	CDC	outdoor	0	0	0	0	0	0	0	0	0	0	0	0	0	0	0	0	0	0	0	0	0	0	0	0	0	0	0	0	0	0	dog, poultry, goat, cow, pig	hill, villages/ animal shelter, agriculture, no wind
Botosani	Crasnaleuca	RO-CRA1	2016-08-10	48.1516	26.9441	170	2	0	0	0	CDC	indoor	0	0	0	0	0	0	0	0	0	0	0	0	0	0	0	0	0	0	0	0	0	0	0	0	0	0	0	0	0	0	dog, poultry	hill, villages/ animal shelter, agriculture, no wind
Botosani	Crasnaleuca	RO-CRA2	2016-08-10	48.1518	26.9448	123	2	0	0	0	CDC	indoor	0	0	0	0	0	0	0	0	0	0	0	0	0	0	0	0	0	0	0	0	0	0	0	0	0	0	0	0	0	0	dog, poultry, cow, horse, cats	hill, villages/ animal shelter, agriculture, no wind
Botosani	Miorcani	RO-MIO1	2016-08-10	48.1994	26.8488	210	1	0	0	0	CDC	indoor	0	0	0	0	0	0	0	0	0	0	0	0	0	0	0	0	0	0	0	0	0	0	0	0	0	0	0	0	0	0	dog, poultry, pig	hill, villages/ animal shelter, agriculture, no wind
Botosani	Plopenii Mici	RO-PLO1	2016-08-11	47.907	26.7661	106	1	0	0	0	CDC	indoor	0	0	0	0	0	0	0	0	0	0	0	0	0	0	0	0	0	0	0	0	0	0	0	0	0	0	0	0	0	0	dog, poultry, cow	hill, villages/ animal shelter, agriculture, no wind
Botosani	Tiisoara	RO-TII1	2016-08-11	47.8366	26.6283	127	1	0	0	0	CDC	indoor	0	0	0	0	0	0	0	0	0	0	0	0	0	0	0	0	0	0	0	0	0	0	0	0	0	0	0	0	0	0	dog, poultry	hill, villages/ animal shelter, agriculture, no wind
Botosani	Ungureni	RO-UNG1	2016-08-11	47.8928	26.7881	136	1	0	0	0	CDC	indoor	0	0	0	0	0	0	0	0	0	0	0	0	0	0	0	0	0	0	0	0	0	0	0	0	0	0	0	0	0	0	dog, poultry, cow, pig, horse	hill, villages/ animal shelter, agriculture, light wind
Botosani	Roma	RO-ROMA1	2016-08-11	47.8381	26.6173	154	1	0	0	0	CDC	outdoor	0	0	0	0	0	0	0	0	0	0	0	0	0	0	0	0	0	0	0	0	0	0	0	0	0	0	0	0	0	0	poultry, pig	hill, villages/ animal shelter, agriculture, no wind
Iasi	Gorban	RO-GRB1	2016-08-16	46.8629	28.0975	39	1	0	0	0	CDC	outdoor	0	0	0	0	0	0	0	0	0	0	0	0	0	0	0	0	0	0	0	0	0	0	0	0	0	0	0	0	0	0	poultry, pig	plain, villages/ animal shelter, agriculture, no wind
Vaslui	Valea Grecului	RO-GRE1	2016-08-16	46.7182	28.1038	40	1	0	0	0	CDC	outdoor	0	0	0	0	0	0	0	0	0	0	0	0	0	0	0	0	0	0	0	0	0	0	0	0	0	0	0	0	0	0	dog, poultry, cow, horse	plain, villages/ animal shelter, agriculture, no wind
Vaslui	Arsura	RO-ARS1	2016-08-16	46.8157	28.0217	215	1	0	0	0	CDC	indoor	0	0	0	0	0	0	0	0	0	0	0	0	0	0	0	0	0	0	0	0	0	0	0	0	0	0	0	0	0	0	poultry, cow	hill, villages/ animal shelter, agriculture, no wind
Vaslui	Epureni	RO-EPU1	2016-08-16	46.7049	28.0449	136	1	1	1	0	CDC	indoor	0	0	0	0	0	0	1	0	0	0	0	0	0	0	0	0	0	0	0	0	0	0	0	0	0	0	0	0	0	0	poultry, pigs, cows	no additional data
Vaslui	Fundatura	RO-FUN1	2016-08-16	46.7943	28.0303	198	1	35	0	35	CDC	outdoor	0	0	0	0	0	0	0	35	0	35	0	35	0	0	0	0	0	0	0	0	0	0	0	0	0	0	0	0	0	0	poultry, pigs, cows	no additional data
Vaslui	Pahnesti	RO-PAH1	2016-08-16	46.7787	28.0401	128	1	1	0	1	CDC	outdoor	0	0	0	0	0	0	0	1	0	1	1	0	0	0	0	0	0	0	0	0	0	0	0	0	0	0	0	0	0	0	poultry, pigs, cows	no additional data
Vaslui	Crivesti	RO-CRI1	2016-08-17	46.0924	27.5564	29	1	0	0	0	CDC	indoor	0	0	0	0	0	0	0	0	0	0	0	0	0	0	0	0	0	0	0	0	0	0	0	0	0	0	0	0	0	0	dog, horse	plain, villages/ animal shelter, agriculture, no wind
Vaslui	Pognesti	RO-POG1	2016-08-17	46.1503	27.5326	70	1	0	0	0	CDC	outdoor	0	0	0	0	0	0	0	0	0	0	0	0	0	0	0	0	0	0	0	0	0	0	0	0	0	0	0	0	0	0	poultry, pig, goat	plain, villages/ animal shelter, agriculture, no wind
Vaslui	Polocin	RO-POL1	2016-08-17	46.1349	27.5324	70	1	0	0	0	CDC	outdoor	0	0	0	0	0	0	0	0	0	0	0	0	0	0	0	0	0	0	0	0	0	0	0	0	0	0	0	0	0	0	dog, cow, pig	plain, villages/ animal shelter, agriculture, no wind
Vaslui	Borodesti	RO-BOR1	2016-08-17	46.0547	27.5846	77	1	0	0	0	CDC	outdoor	0	0	0	0	0	0	0	0	0	0	0	0	0	0	0	0	0	0	0	0	0	0	0	0	0	0	0	0	0	0	dog, poultry, goat, pig, horse	plain, villages/ animal shelter, agriculture, no wind
Vaslui	Borodesti	RO-BOR2	2016-08-17	46.0504	27.6208	100	1	0	0	0	CDC	outdoor	0	0	0	0	0	0	0	0	0	0	0	0	0	0	0	0	0	0	0	0	0	0	0	0	0	0	0	0	0	0	dog, poultry, pig, horse	plain, villages/ animal shelter, agriculture, no wind
Galati	Independenta (GL)	RO-IND1	2016-08-18	45.4656	27.7846	15	2	0	0	0	CDC	outdoor	0	0	0	0	0	0	0	0	0	0	0	0	0	0	0	0	0	0	0	0	0	0	0	0	0	0	0	0	0	0	dog, poultry	plain, villages/ animal shelter, agriculture, no wind
Galati	Sloboozia-Conachi	RO-SLO1	2016-08-18	45.5942	27.7761	38	2	0	0	0	CDC	outdoor	0	0	0	0	0	0	0	0	0	0	0	0	0	0	0	0	0	0	0	0	0	0	0	0	0	0	0	0	0	0	dog, poultry, pig	plain, villages/ animal shelter, agriculture, no wind
Galati	Pechea	RO-PEC1	2016-08-18	45.6398	27.8042	76	2	0	0	0	CDC	outdoor	0	0	0	0	0	0	0	0	0	0	0	0	0	0	0	0	0	0	0	0	0	0	0	0	0	0	0	0	0	0	dog, poultry, horse	plain, villages/ animal shelter, agriculture, no wind
Maramures	Remeti	RO-REM1	2016-08-22	47.9787	23.6545	248	2	0	0	0	CDC	indoor	0	0	0	0	0	0	0	0	0	0	0	0	0	0	0	0	0	0	0	0	0	0	0	0	0	0	0	0	0	0	dog, poultry, sheep	hill, villages/ animal shelter, agriculture, no wind
Maramures	Sapanta	RO-SAP1	2016-08-22	47.9786	23.6601	251	2	0	0	0	CDC	indoor	0	0	0	0	0	0	0	0	0	0	0	0	0	0	0	0	0	0	0	0	0	0	0	0	0	0	0	0	0	0	dog, poultry, cats	hill, villages/ animal shelter, agriculture, no wind
Maramures	Teceu Mic	RO-TEC1	2016-08-22	48.0028	23.5841	262	2	0	0	0	CDC	outdoor	0	0	0	0	0	0	0	0	0	0	0	0	0	0	0	0	0	0	0	0	0	0	0	0	0	0	0	0	0	0	dog, poultry	hill, villages/ animal shelter, agriculture, no wind
Satu Mare	Oar	RO-OAR1	2016-08-23	47.8055	22.7301	116	2	0	0	0	CDC	indoor	0	0	0	0	0	0	0	0	0	0	0	0	0	0	0	0	0	0	0	0	0	0	0	0	0	0	0	0	0	0	dog, cow, horse, pidgeons	plain, villages/ animal shelter, agriculture, no wind
Satu Mare	Oar	RO-OAR2	2016-08-23	47.8055	22.7301	118	2	0	0	0	CDC	outdoor	0	0	0	0	0	0	0	0	0	0	0	0	0	0	0	0	0	0	0	0	0	0	0	0	0	0	0	0	0	0	dog, cow, horse, pidgeons	plain, villages/ animal shelter, agriculture, light wind
Satu Mare	Dacia	RO-DAC1	2016-08-23	47.7351	22.6567	122	1	0	0	0	CDC	outdoor	0	0	0	0	0	0	0	0	0	0	0	0	0	0	0	0	0	0	0	0	0	0	0	0	0	0	0	0	0	0	dog, poultry, cow, pig, horse	plain, villages/ animal shelter, agriculture, light wind
Satu Mare	Boghis	RO-BOG1	2016-08-23	47.7575	22.6673	130	2	0	0	0	CDC	outdoor	0	0	0	0	0	0	0	0	0	0	0	0	0	0	0	0	0	0	0	0	0	0	0	0	0	0	0	0	0	0	dog, poultry, cow, pig	plain, villages/ animal shelter, agriculture, no wind
Satu Mare	Boghis	RO-BOG2	2016-08-23	47.1583	22.7314	226	2	0	0	0	CDC	indoor	0	0	0	0	0	0	0	0	0	0	0	0	0	0	0	0	0	0	0	0	0	0	0	0	0	0	0	0	0	0	dog, poultry, cow, pig	plain, villages/ animal shelter, agriculture, light wind
Satu Mare	Vetis	RO-VET1	2016-08-23	47.8041	22.7666	166	1	0	0	0	CDC	outdoor	0	0	0	0	0	0	0	0	0	0	0	0	0	0	0	0	0	0	0	0	0	0	0	0	0	0	0	0	0	0	rodents, dog, poultry	hill, villages/ animal shelter, agriculture, no wind
Bihor	Cefa	RO-CEF1	2016-08-24	46.9113	21.7241	102	1	0	0	0	CDC	indoor	0	0	0	0	0	0	0	0	0	0	0	0	0	0	0	0	0	0	0	0	0	0	0	0	0	0	0	0	0	0	dog, poultry	plain, villages/ animal shelter, agriculture, no wind
Bihor	Toboliu	RO-TOB1	2016-08-24	47.0426	21.7213	105	1	0	0	0	CDC	outdoor	0	0	0	0	0	0	0	0	0	0	0	0	0	0	0	0	0	0	0	0	0	0	0	0	0	0	0	0	0	0	poultry, pig, cats	plain, villages/ animal shelter, agriculture, light wind
Bihor	Sanicolau Roman	RO-SNC1	2016-08-24	46.9649	21.7249	108	1	0	0	0	CDC	indoor	0	0	0	0	0	0	0	0	0	0	0	0	0	0	0	0	0	0	0	0	0	0	0	0	0	0	0	0	0	0	dog, poultry, goat, rabbits	plain, villages/ animal shelter, agriculture, no wind
Bihor	Girisu de Cris	RO-GIR1	2016-08-24	47.0729	21.7672	109	1	0	0	0	CDC	outdoor	0	0	0	0	0	0	0	0	0	0	0	0	0	0	0	0	0	0	0	0	0	0	0	0	0	0	0	0	0	0	dog, poultry, pig	plain, villages/ animal shelter, agriculture, light wind
Tulcea	Slava Rusa	RO-SLA1	2016-08-28	44.8549	28.6054	66	2	0	0	0	CDC	outdoor	0	0	0	0	0	0	0	0	0	0	0	0	0	0	0	0	0	0	0	0	0	0	0	0	0	0	0	0	0	0	dog, poultry	plain, agricultural, villages (human&animal population), animal shelter
Bacau	Lunca Asau	RO-LUN1	2017-07-11	46.4355	26.4081	380	1	0	0	0	CDC	indoor	0	0	0	0	0	0	0	0	0	0	0	0	0	0	0	0	0	0	0	0	0	0	0	0	0	0	0	0	0	0	pigs, dogs	hill, villages (human&animal population), animal shelter
Arges	Smeura	RO-SME1	2017-07-17	44.8255	24.8007	413	2	0	0	0	CDC	outdoor	0	0	0	0	0	0	0	0	0	0	0	0	0	0	0	0	0	0	0	0	0	0	0	0	0	0	0	0	0	0	dogs	hill, dog shelter, CanL seropositivity in dogs
Arges	Smeura	RO-SME2	2017-07-18	44.8255	24.8007	413	2	0	0	0	CDC	outdoor	0	0	0	0	0	0	0	0	0	0	0	0	0	0	0	0	0	0	0	0	0	0	0	0	0	0	0	0	0	0	dogs	hill, dog shelter, CanL seropositivity in dogs
Mehedinti	Prunisor	RO-PRU1	2017-07-21	44.601	22.9157	220	3	0	0	0	CDC	indoor	0	0	0	0	0	0	0	0	0	0	0	0	0	0	0	0	0	0	0	0	0	0	0	0	0	0	0	0	0	0	dog, goat	hill, villages/ animal shelter, agriculture, no wind
Mures	Valea Larga	RO-VLA1	2017-08-02	46.6227	24.0771	343	2	0	0	0	CDC	outdoor	0	0	0	0	0	0	0	0	0	0	0	0	0	0	0	0	0	0	0	0	0	0	0	0	0	0	0	0	0	0	dogs, poultry	hill, villages (human&animal population), dog shelter, local CanL case (unpublished data)
Mures	Valea Larga	RO-VLA2	2017-08-04	46.6227	24.0771	343	2	0	0	0	CDC	outdoor	0	0	0	0	0	0	0	0	0	0	0	0	0	0	0	0	0	0	0	0	0	0	0	0	0	0	0	0	0	0	dogs, poultry	hill, villages (human&animal population), dog shelter, local CanL case (unpublished data)
Dolj	Livezi (DJ)	RO-LIVZ1	2017-08-15	44.2292	23.7884	103	2	0	0	0	CDC	outdoor	0	0	0	0	0	0	0	0	0	0	0	0	0	0	0	0	0	0	0	0	0	0	0	0	0	0	0	0	0	0	dog, poultry, pig	plain, agricultural, villages (human&animal population), animal shelter
Dolj	Braniste	RO-BRA1	2017-08-15	44.2651	23.788	114	1	0	0	0	CDC	outdoor	0	0	0	0	0	0	0	0	0	0	0	0	0	0	0	0	0	0	0	0	0	0	0	0	0	0	0	0	0	0	poultry, rabbit, other	plain, agricultural, villages (human&animal population), animal shelter
Dolj	Carna	RO-CAR1	2017-08-16	43.8889	23.6004	69	1	0	0	0	CDC	outdoor	0	0	0	0	0	0	0	0	0	0	0	0	0	0	0	0	0	0	0	0	0	0	0	0	0	0	0	0	0	0	dog, poultry	plain, agricultural, villages (human&animal population), animal shelter
Dolj	Bechet	RO-BEC1	2017-08-16	43.786	23.9447	90	1	0	0	0	CDC	outdoor	0	0	0	0	0	0	0	0	0	0	0	0	0	0	0	0	0	0	0	0	0	0	0	0	0	0	0	0	0	0	dog, poultry	plain, agricultural, villages (human&animal population), animal shelter
Dolj	Segarcea	RO-SEG1	2017-08-16	44.0948	23.7479	188	1	0	0	0	CDC	outdoor	0	0	0	0	0	0	0	0	0	0	0	0	0	0	0	0	0	0	0	0	0	0	0	0	0	0	0	0	0	0	dog, poultry	plain, agricultural, villages (human&animal population), animal shelter
Dolj	Leu	RO-LEU1	2017-08-16	44.1922	23.9938	201	1	0	0	0	CDC	outdoor	0	0	0	0	0	0	0	0	0	0	0	0	0	0	0	0	0	0	0	0	0	0	0	0	0	0	0	0	0	0	dog, cow	plain, agricultural, villages (human&animal population), animal shelter
Olt	Gradinile	RO-GRA1	2017-08-17	43.9457	24.3928	51	1	0	0	0	CDC	outdoor	0	0	0	0	0	0	0	0	0	0	0	0	0	0	0	0	0	0	0	0	0	0	0	0	0	0	0	0	0	0	poultry	plain, agricultural, villages (human&animal population), animal shelter
Olt	Visina Noua	RO-VISN1	2017-08-17	43.8713	24.4205	56	1	0	0	0	CDC	indoor	0	0	0	0	0	0	0	0	0	0	0	0	0	0	0	0	0	0	0	0	0	0	0	0	0	0	0	0	0	0	poultry	plain, agricultural, villages (human&animal population), animal shelter
Olt	Babiciu	RO-BAB1	2017-08-17	44.0375	24.5552	62	1	0	0	0	CDC	outdoor	0	0	0	0	0	0	0	0	0	0	0	0	0	0	0	0	0	0	0	0	0	0	0	0	0	0	0	0	0	0	dog, pig, donkey	plain, agricultural, villages (human&animal population), animal shelter
Olt	Stoenesti	RO-STO1	2017-08-17	44.1154	24.4945	75	1	0	0	0	CDC	outdoor	0	0	0	0	0	0	0	0	0	0	0	0	0	0	0	0	0	0	0	0	0	0	0	0	0	0	0	0	0	0	doug, poultry, sheep, dog	plain, agricultural, villages (human&animal population), animal shelter
Olt	Traian	RO-TRA1	2017-08-17	44.0264	24.4504	77	1	0	0	0	CDC	outdoor	0	0	0	0	0	0	0	0	0	0	0	0	0	0	0	0	0	0	0	0	0	0	0	0	0	0	0	0	0	0	dog	plain, agricultural, villages (human&animal population), animal shelter
Olt	Slaveni	RO-SLAV1	2017-08-17	44.0732	24.5391	78	1	0	0	0	CDC	outdoor	0	0	0	0	0	0	0	0	0	0	0	0	0	0	0	0	0	0	0	0	0	0	0	0	0	0	0	0	0	0	dog, poultry, pig	plain, agricultural, villages (human&animal population), animal shelter
Olt	Rotunda	RO-ROT1	2017-08-17	43.9905	24.3137	115	1	0	0	0	CDC	outdoor	0	0	0	0	0	0	0	0	0	0	0	0	0	0	0	0	0	0	0	0	0	0	0	0	0	0	0	0	0	0	poultry	plain, agricultural, villages (human&animal population), animal shelter
Olt	Obarsia	RO-OBA1	2017-08-17	43.8904	27.3308	123	1	0	0	0	CDC	outdoor	0	0	0	0	0	0	0	0	0	0	0	0	0	0	0	0	0	0	0	0	0	0	0	0	0	0	0	0	0	0	dog, poultry	plain, agricultural, villages (human&animal population), animal shelter
Teleorman	Contesti	RO-CON1	2017-08-18	43.7746	25.4993	24	1	0	0	0	CDC	outdoor	0	0	0	0	0	0	0	0	0	0	0	0	0	0	0	0	0	0	0	0	0	0	0	0	0	0	0	0	0	0	dog, cow, poultry	plain, agricultural, villages (human&animal population), animal shelter
Teleorman	Zimnicele	RO-ZIM1	2017-08-18	43.6603	25.4106	30	1	0	0	0	CDC	outdoor	0	0	0	0	0	0	0	0	0	0	0	0	0	0	0	0	0	0	0	0	0	0	0	0	0	0	0	0	0	0	dog, poultry, pig, cow, horse	plain, agricultural, villages (human&animal population), animal shelter
Teleorman	Nasturelu	RO-NAS1	2017-08-18	43.6726	25.47	47	1	0	0	0	CDC	outdoor	0	0	0	0	0	0	0	0	0	0	0	0	0	0	0	0	0	0	0	0	0	0	0	0	0	0	0	0	0	0	dog, poultry	plain, agricultural, villages (human&animal population), animal shelter
Teleorman	Bogdana	RO-BOG1	2017-08-18	43.9239	25.0877	65	1	0	0	0	CDC	outdoor	0	0	0	0	0	0	0	0	0	0	0	0	0	0	0	0	0	0	0	0	0	0	0	0	0	0	0	0	0	0	dog, poultry	plain, agricultural, villages (human&animal population), animal shelter
Teleorman	Piatra	RO-PIA1	2017-08-18	43.8088	25.1652	73	1	0	0	0	CDC	outdoor	0	0	0	0	0	0	0	0	0	0	0	0	0	0	0	0	0	0	0	0	0	0	0	0	0	0	0	0	0	0	dog, poultry, pig	plain, agricultural, villages (human&animal population), animal shelter
Teleorman	Troianul	RO-TRO1	2017-08-18	43.9987	29.0213	76	1	0	0	0	CDC	outdoor	0	0	0	0	0	0	0	0	0	0	0	0	0	0	0	0	0	0	0	0	0	0	0	0	0	0	0	0	0	0	dog, poultry	plain, agricultural, villages (human&animal population), animal shelter
Teleorman	Suhaia	RO-SUH1	2017-08-18	43.7414	25.2427	85	1	0	0	0	CDC	outdoor	0	0	0	0	0	0	0	0	0	0	0	0	0	0	0	0	0	0	0	0	0	0	0	0	0	0	0	0	0	0	poultry, cat	plain, agricultural, villages (human&animal population), animal shelter
Giurgiu	Iepuresti	RO-IEP1	2017-08-19	44.2565	25.8908	67	2	0	0	0	CDC	outdoor	0	0	0	0	0	0	0	0	0	0	0	0	0	0	0	0	0	0	0	0	0	0	0	0	0	0	0	0	0	0	dog, poultry	plain, agricultural, villages (human&animal population), animal shelter
Giurgiu	Stalpu	RO-STA1	2017-08-19	44.2662	25.8603	68	2	0	0	0	CDC	outdoor	0	0	0	0	0	0	0	0	0	0	0	0	0	0	0	0	0	0	0	0	0	0	0	0	0	0	0	0	0	0	dog, poultry	plain, agricultural, villages (human&animal population), animal shelter
Giurgiu	Singureni	RO-SIN1	2017-08-19	44.224	25.9552	75	2	0	0	0	CDC	outdoor	0	0	0	0	0	0	0	0	0	0	0	0	0	0	0	0	0	0	0	0	0	0	0	0	0	0	0	0	0	0	poultry	plain, agricultural, villages (human&animal population), animal shelter
Giurgiu	Stejaru	RO-STE1	2017-08-19	44.254	25.9304	76	2	0	0	0	CDC	outdoor	0	0	0	0	0	0	0	0	0	0	0	0	0	0	0	0	0	0	0	0	0	0	0	0	0	0	0	0	0	0	dog	plain, agricultural, villages (human&animal population), animal shelter
Giurgiu	Uzunu	RO-UZU1	2017-08-19	44.1423	25.9857	78	2	0	0	0	CDC	outdoor	0	0	0	0	0	0	0	0	0	0	0	0	0	0	0	0	0	0	0	0	0	0	0	0	0	0	0	0	0	0	dog, poultry, pig	plain, agricultural, villages (human&animal population), animal shelter
Giurgiu	Ianculesti	RO-IAN1	2017-08-19	44.1392	25.9235	84	2	0	0	0	CDC	outdoor	0	0	0	0	0	0	0	0	0	0	0	0	0	0	0	0	0	0	0	0	0	0	0	0	0	0	0	0	0	0	dog, poultry	plain, agricultural, villages (human&animal population), animal shelter
Giurgiu	Schitu	RO-SCH1	2017-08-19	44.1412	25.8412	91	2	1	0	1	CDC	outdoor	0	0	0	0	0	0	0	1	0	1	0	1	0	0	0	0	0	0	0	0	0	0	0	0	0	0	0	0	0	0	poultry, pigs, cows	no additional data
Calarasi	Valea Stanii	RO-VAL1	2017-08-20	44.163	26.8515	14	2	0	0	0	CDC	outdoor	0	0	0	0	0	0	0	0	0	0	0	0	0	0	0	0	0	0	0	0	0	0	0	0	0	0	0	0	0	0	dog, poultry, pig	plain, agricultural, villages (human&animal population), animal shelter
Calarasi	Nana	RO-NAN1	2017-08-20	44.2657	26.5922	17	1	0	0	0	CDC	outdoor	0	0	0	0	0	0	0	0	0	0	0	0	0	0	0	0	0	0	0	0	0	0	0	0	0	0	0	0	0	0	dog, poultry	plain, agricultural, villages (human&animal population), animal shelter
Calarasi	Chirnogi	RO-CHI1	2017-08-20	44.1064	26.5759	19	1	0	0	0	CDC	outdoor	0	0	0	0	0	0	0	0	0	0	0	0	0	0	0	0	0	0	0	0	0	0	0	0	0	0	0	0	0	0	poultry	plain, agricultural, villages (human&animal population), animal shelter
Calarasi	Chiselet	RO-CHIS1	2017-08-20	44.163	26.8515	19	1	0	0	0	CDC	outdoor	0	0	0	0	0	0	0	0	0	0	0	0	0	0	0	0	0	0	0	0	0	0	0	0	0	0	0	0	0	0	horse, poultry	plain, agricultural, villages (human&animal population), animal shelter
Calarasi	Spantov	SO-SPA1	2017-08-20	44.1289	26.7683	23	1	0	0	0	CDC	outdoor	0	0	0	0	0	0	0	0	0	0	0	0	0	0	0	0	0	0	0	0	0	0	0	0	0	0	0	0	0	0	dog, poultry	plain, agricultural, villages (human&animal population), animal shelter
Calarasi	Budesti	RO-BUD1	2017-08-20	44.2333	26.4559	29	1	0	0	0	CDC	outdoor	0	0	0	0	0	0	0	0	0	0	0	0	0	0	0	0	0	0	0	0	0	0	0	0	0	0	0	0	0	0	dog, poultry	plain, agricultural, villages (human&animal population), animal shelter
Calarasi	Radovanu	RO-RADV1	2017-08-20	44.1949	26.4852	29	1	0	0	0	CDC	outdoor	0	0	0	0	0	0	0	0	0	0	0	0	0	0	0	0	0	0	0	0	0	0	0	0	0	0	0	0	0	0	poultry	plain, agricultural, villages (human&animal population), animal shelter
Calarasi	Crivat	RO-CRIV1	2017-08-20	44.1931	26.4468	30	1	0	0	0	CDC	outdoor	0	0	0	0	0	0	0	0	0	0	0	0	0	0	0	0	0	0	0	0	0	0	0	0	0	0	0	0	0	0	dog, poultry	plain, agricultural, villages (human&animal population), animal shelter
Calarasi	Ulmeni	RO-ULM1	2017-08-20	44.1481	26.7294	33	1	0	0	0	CDC	outdoor	0	0	0	0	0	0	0	0	0	0	0	0	0	0	0	0	0	0	0	0	0	0	0	0	0	0	0	0	0	0	dog, poultry	plain, agricultural, villages (human&animal population), animal shelter
Constanta	Negresti	RO-NEG1	2017-08-21	43.9984	28.1318	67	2	0	0	0	CDC	outdoor	0	0	0	0	0	0	0	0	0	0	0	0	0	0	0	0	0	0	0	0	0	0	0	0	0	0	0	0	0	0	dog, poultry, pig	plain, agricultural, villages (human&animal population), animal shelter
Constanta	Viroaga	RO-VIR1	2017-08-21	43.8738	28.0826	101	2	0	0	0	CDC	outdoor	0	0	0	0	0	0	0	0	0	0	0	0	0	0	0	0	0	0	0	0	0	0	0	0	0	0	0	0	0	0	doug, poultry, pigeons	plain, agricultural, villages (human&animal population), animal shelter
Constanta	Olteni	RO-OLT1	2017-08-21	43.9166	28.0217	127	2	0	0	0	CDC	outdoor	0	0	0	0	0	0	0	0	0	0	0	0	0	0	0	0	0	0	0	0	0	0	0	0	0	0	0	0	0	0	dog, poultry, pig	plain, agricultural, villages (human&animal population), animal shelter
Constanta	Independenta (CT)	RO-INDP1	2017-08-21	43.9502	28.0746	170	2	0	0	0	CDC	outdoor	0	0	0	0	0	0	0	0	0	0	0	0	0	0	0	0	0	0	0	0	0	0	0	0	0	0	0	0	0	0	dog, pig, horse	plain, agricultural, villages (human&animal population), animal shelter
Constanta	Negresti	RO-NEGR1	2017-08-22	43.9984	28.1318	67	2	0	0	0	CDC	outdoor	0	0	0	0	0	0	0	0	0	0	0	0	0	0	0	0	0	0	0	0	0	0	0	0	0	0	0	0	0	0	dog, poultry, pig	plain, agricultural, villages (human&animal population), animal shelter
Constanta	Viroaga	RO-VIRG1	2017-08-22	43.8738	28.0826	101	2	0	0	0	CDC	outdoor	0	0	0	0	0	0	0	0	0	0	0	0	0	0	0	0	0	0	0	0	0	0	0	0	0	0	0	0	0	0	doug, poultry, pigeons	plain, agricultural, villages (human&animal population), animal shelter
Constanta	Olteni	RO-OLTN1	2017-08-22	43.9166	28.0217	127	2	0	0	0	CDC	outdoor	0	0	0	0	0	0	0	0	0	0	0	0	0	0	0	0	0	0	0	0	0	0	0	0	0	0	0	0	0	0	dog, poultry, pig	plain, agricultural, villages (human&animal population), animal shelter
Constanta	Independenta (CT)	RO-INDP2	2017-08-22	43.9502	28.0746	170	2	0	0	0	CDC	outdoor	0	0	0	0	0	0	0	0	0	0	0	0	0	0	0	0	0	0	0	0	0	0	0	0	0	0	0	0	0	0	dog, pig, horse	plain, agricultural, villages (human&animal population), animal shelter
Constanta	Negru Voda	RO-NEG1	2017-08-26	43.8197	28.224	127	1	0	0	0	CDC	outdoor	0	0	0	0	0	0	0	0	0	0	0	0	0	0	0	0	0	0	0	0	0	0	0	0	0	0	0	0	0	0	dog, poultry	plain, agricultural, villages (human&animal population), animal shelter
Constanta	Cerchezu	RO-CER1	2017-08-26	43.8245	28.0986	136	2	0	0	0	CDC	outdoor	0	0	0	0	0	0	0	0	0	0	0	0	0	0	0	0	0	0	0	0	0	0	0	0	0	0	0	0	0	0	dog, poultry	plain, agricultural, villages (human&animal population), animal shelter
Constanta	Comana	RO-COMN1	2017-08-27	43.8943	28.3239	73	2	0	0	0	CDC	outdoor	0	0	0	0	0	0	0	0	0	0	0	0	0	0	0	0	0	0	0	0	0	0	0	0	0	0	0	0	0	0	dog, poultry, pig	plain, agricultural, villages (human&animal population), animal shelter
Constanta	Cascioarele	RO-CAS1	2017-08-27	43.8538	28.101	134	2	0	0	0	CDC	outdoor	0	0	0	0	0	0	0	0	0	0	0	0	0	0	0	0	0	0	0	0	0	0	0	0	0	0	0	0	0	0	dog	plain, agricultural, villages (human&animal population), animal shelter
Constanta	Cerchezu	RO-CERC1	2017-08-27	43.8245	28.0986	136	2	0	0	0	CDC	outdoor	0	0	0	0	0	0	0	0	0	0	0	0	0	0	0	0	0	0	0	0	0	0	0	0	0	0	0	0	0	0	dog, poultry	plain, agricultural, villages (human&animal population), animal shelter
Tulcea	Slava Cercheza	RO-SCE1	2017-08-28	44.9021	28.5473	68	2	0	0	0	CDC	outdoor	0	0	0	0	0	0	0	0	0	0	0	0	0	0	0	0	0	0	0	0	0	0	0	0	0	0	0	0	0	0	dog, poultry	plain, agricultural, villages (human&animal population), animal shelter
Tulcea	Slava Rusa	RO-SRU1	2017-08-29	44.8549	28.6054	66	2	0	0	0	CDC	outdoor	0	0	0	0	0	0	0	0	0	0	0	0	0	0	0	0	0	0	0	0	0	0	0	0	0	0	0	0	0	0	dog, poultry	plain, agricultural, villages (human&animal population), animal shelter
Tulcea	Slava Cercheza	RO-SCE2	2017-08-29	44.9021	28.5473	68	2	0	0	0	CDC	outdoor	0	0	0	0	0	0	0	0	0	0	0	0	0	0	0	0	0	0	0	0	0	0	0	0	0	0	0	0	0	0	dog, poultry	plain, agricultural, villages (human&animal population), animal shelter
Tulcea	Ciucurova	RO-CIU1	2017-08-29	44.9118	28.4902	134	2	0	0	0	CDC	outdoor	0	0	0	0	0	0	0	0	0	0	0	0	0	0	0	0	0	0	0	0	0	0	0	0	0	0	0	0	0	0	dog	plain, agricultural, villages (human&animal population), animal shelter
Tulcea	Atmagea	RO-ATM1	2017-08-29	44.9666	28.4369	239	1	0	0	0	CDC	outdoor	0	0	0	0	0	0	0	0	0	0	0	0	0	0	0	0	0	0	0	0	0	0	0	0	0	0	0	0	0	0	cat	plain, agricultural, villages (human&animal population), animal shelter
Tulcea	Horia	RO-HOR1	2017-08-30	45.0244	28.4483	57	1	0	0	0	CDC	outdoor	0	0	0	0	0	0	0	0	0	0	0	0	0	0	0	0	0	0	0	0	0	0	0	0	0	0	0	0	0	0	dog, poultry	plain, agricultural, villages (human&animal population), animal shelter
Timis	Hitias	RO-HIT1	2018-08-06	45.7076	21.5951	101	1	0	0	0	CDC	outdoor	0	0	0	0	0	0	0	0	0	0	0	0	0	0	0	0	0	0	0	0	0	0	0	0	0	0	0	0	0	0	no animals	old building, ruins
Timis	Berini	RO-BER1	2018-08-06	45.5893	21.4229	103	1	0	0	0	CDC	outdoor	0	0	0	0	0	0	0	0	0	0	0	0	0	0	0	0	0	0	0	0	0	0	0	0	0	0	0	0	0	0	no animals	old building, ruins
Timis	Sculia	RO-SCU1	2018-08-06	45.4316	21.4244	107	2	0	0	0	CDC	outdoor	0	0	0	0	0	0	0	0	0	0	0	0	0	0	0	0	0	0	0	0	0	0	0	0	0	0	0	0	0	0	no animals	old building, ruins
Timis	Clopodia	RO-CLO1	2018-08-06	45.2844	21.4659	113	2	0	0	0	CDC	outdoor	0	0	0	0	0	0	0	0	0	0	0	0	0	0	0	0	0	0	0	0	0	0	0	0	0	0	0	0	0	0	no animals	old building, ruins
Timis	Dudestii Vechi	RO-DUD1	2018-08-07	46.0551	20.519	79	2	0	0	0	CDC	outdoor	0	0	0	0	0	0	0	0	0	0	0	0	0	0	0	0	0	0	0	0	0	0	0	0	0	0	0	0	0	0	no animals	old building, ruins
Timis	Teremia Mare	RO-TER1	2018-08-07	45.9444	20.5328	79	2	0	0	0	CDC	outdoor	0	0	0	0	0	0	0	0	0	0	0	0	0	0	0	0	0	0	0	0	0	0	0	0	0	0	0	0	0	0	no animals	old building, ruins
Timis	Sannicolau Mare	RO-SANN1	2018-08-07	46.0648	20.602	81	2	0	0	0	CDC	outdoor	0	0	0	0	0	0	0	0	0	0	0	0	0	0	0	0	0	0	0	0	0	0	0	0	0	0	0	0	0	0	no animals	old building, ruins
Timis	Gotlob	RO-GOT1	2018-08-07	45.9324	20.7033	89	2	0	0	0	CDC	outdoor	0	0	0	0	0	0	0	0	0	0	0	0	0	0	0	0	0	0	0	0	0	0	0	0	0	0	0	0	0	0	no animals	old building, ruins
Caras Severin	Nicolint	RO-NIC1	2018-08-08	44.9537	21.5582	132	2	0	0	0	CDC	outdoor	0	0	0	0	0	0	0	0	0	0	0	0	0	0	0	0	0	0	0	0	0	0	0	0	0	0	0	0	0	0	no animals	old building, ruins
Caras Severin	Ticvaniu Mare	RO-TIC1	2018-08-08	45.1437	21.6443	140	2	0	0	0	CDC	outdoor	0	0	0	0	0	0	0	0	0	0	0	0	0	0	0	0	0	0	0	0	0	0	0	0	0	0	0	0	0	0	no animals	old building, ruins
Caras Severin	Caransebes	RO-CARN1	2018-08-08	45.4086	22.2353	217	2	0	0	0	CDC	outdoor	0	0	0	0	0	0	0	0	0	0	0	0	0	0	0	0	0	0	0	0	0	0	0	0	0	0	0	0	0	0	no animals	old building, ruins
Caras Severin	Cornutel	RO-COR1	2018-08-08	45.4282	22.0954	277	2	0	0	0	CDC	outdoor	0	0	0	0	0	0	0	0	0	0	0	0	0	0	0	0	0	0	0	0	0	0	0	0	0	0	0	0	0	0	no animals	old building, ruins
Caras Severin	Otelu Rosu	RO-OTE1	2018-08-09	45.5082	22.3414	252	2	0	0	0	CDC	outdoor	0	0	0	0	0	0	0	0	0	0	0	0	0	0	0	0	0	0	0	0	0	0	0	0	0	0	0	0	0	0	no animals	old building, ruins
Caras Severin	Globu Craiovei	RO-GLO1	2018-08-09	44.9942	22.2713	284	2	0	0	0	CDC	outdoor	0	0	0	0	0	0	0	0	0	0	0	0	0	0	0	0	0	0	0	0	0	0	0	0	0	0	0	0	0	0	no animals	old building, ruins
Caras Severin	Prigor	RO-PRI1	2018-08-09	44.9263	22.1214	322	2	0	0	0	CDC	outdoor	0	0	0	0	0	0	0	0	0	0	0	0	0	0	0	0	0	0	0	0	0	0	0	0	0	0	0	0	0	0	no animals	old building, ruins
Caras Severin	Teregova	RO-TERG1	2018-08-09	45.1541	22.297	396	2	0	0	0	CDC	outdoor	0	0	0	0	0	0	0	0	0	0	0	0	0	0	0	0	0	0	0	0	0	0	0	0	0	0	0	0	0	0	no animals	old building, ruins
Dolj	Amarastii de Jos	RO-AMA1	2018-08-16	44.6008	24.2714	151	2	0	0	0	CDC	outdoor	0	0	0	0	0	0	0	0	0	0	0	0	0	0	0	0	0	0	0	0	0	0	0	0	0	0	0	0	0	0	dog, poultry	plain, agricultural, villages (human&animal population), animal shelter
Constanta	Cascioarele	RO-CASC1	2018-08-26	43.8538	28.101	134	3	0	0	0	CDC	outdoor	0	0	0	0	0	0	0	0	0	0	0	0	0	0	0	0	0	0	0	0	0	0	0	0	0	0	0	0	0	0	dog	plain, agricultural, villages (human&animal population), animal shelter
							267	251	33	218			32	177	42	135	3	174	1	38	0	38	1	37	0	1	0	0	0	1	0	1	0	0	1	0	0	1	0	0	0	1
